# Supplementary material for: Viricidal Activity of Thermoplastic Polyurethane Materials with Silver Nanoparticles
Source: Nanomaterials (Basel). 2023 Apr 25;13(9):1467. doi: 10.3390/nano13091467 (PMC10180066; doi:10.3390/nano13091467)
Supplement: Supplementary file 1 [file nanomaterials-13-01467-s001.zip]

Archive with 1 entries (1 files):
- nanomaterials-2298639-supplementary.pdf
